# Supplementary material for: An Oral Salmonella-Based Vaccine Expressing Viral M43 Protein Elicits Effective Immunity Against Murine Cytomegalovirus in Mice
Source: Pathogens. 2025 Sep 8;14(9):902. doi: 10.3390/pathogens14090902 (PMC12472285; doi:10.3390/pathogens14090902)
Supplement: Supplementary file 1 [file pathogens-14-00902-s001.zip]

Archive with 1 entries (1 files):
- pathogens-3751073-supplementary.jpg
